# Supplementary material for: Flexible Piezoelectric Sensor-Based Gait Recognition
Source: Sensors (Basel). 2018 Feb 5;18(2):468. doi: 10.3390/s18020468 (PMC5855108; doi:10.3390/s18020468)
Supplement: Supplementary file 1 [file sensors-18-00468-s001.zip]

Archive with 1 entries (1 files):
- sensors-263788-supplementary.mp4
